# Supplementary material for: The Joint Effects of Habitat Types and Surrounding Landscape Patterns on the Diversity of True Bugs in Southwest China
Source: Insects. 2026 May 13;17(5):497. doi: 10.3390/insects17050497 (PMC13207312; doi:10.3390/insects17050497)
Supplement: Supplementary file 1 [file insects-17-00497-s001.zip]

Archive with 1 entries (1 files):
- insects-4260817-supplementary.pdf
